# Supplementary material for: The CNS connectome of a tadpole larva of Ciona intestinalis (L.) highlights sidedness in the brain of a chordate sibling
Source: eLife. 2016 Dec 6;5:e16962. doi: 10.7554/eLife.16962 (PMC5140270; doi:10.7554/eLife.16962)
Supplement: Figure 1—source data 1. — Includes colour key, defining features, subtypes, the numbers of neurons of each type, and a list of neurons of each type. Cells in bold correspond to bolded characteristics or subtypes. DOI: http://dx.doi.org/10.7554/eLife.16962.005 [file elife-16962-fig1-data1.xlsx]

## Sheet: Sheet1
Abbreviation	Colour	Cell Type	Characteristics	Subtypes	Number of cells	Cell IDs	Annotation
PR-I		Type I Photoreceptors	Outer segments into ocellus pigment	(osa, osd, osp: outer segments project to anterior, dorsal or posterior); (Layers I-i to I-v)	23	pr1-pr23	Sensory
PR-II		Type II Photoreceptors	Outer segments directly into neural canal near ocellus pigment	(osa, osd, osp: outer segments project to anterior, dorsal or posterior); (Layers II-i to II-ii)	7	pra-prg	Sensory
PR-III		Type III Photoreceptors	Ventral vacuolated cells between Cor and lens cells with modified cilia into neural canal	-	6	lens6-7, 84, 101, 110, 113, 114	Sensory
Lens		Lens cells	Large, vacuolated cells ventral to ocellus pigment	-	3	lens4, lens5, lens8	Accessory
vacIN		Photoreceptor associated vacuolated neurons	Anterior vacuolated neurons with short axons along photoreceptor axon tract	Lens1 extends farther along neuropil and makes synapses unlike lens2	2	lens1, lens2	Interneuron
trIN		Photoreceptor tract interneuron	Large neuron dorsal to photoreceptors on right side, axon descending along photoreceptor tract, large expanded terminal in PBV	-	1	36	Interneuron
Ant		Antenna neurons	Ventral neurons, contact otolith foot and oaccs, looped axons, large terminals, invaginating terminal, many polyad synapses	Ant1 and Ant2	2	Ant1 (10), Ant2 (63)	Interneuron
oacc		Otolith associated ciliated cells	Ventral cells, near otolith, extend modified cilia to contact otolith pigment in neural canal	anterior and posterior	2	oacc1, oacc2 (45)	Accessory
Posterior BV ambiguous cells		Ciliated cells lacking axons but with presynaptic sites	Posterior BV neurons with cilia into neural canal, lack axons and terminals, but have (3-14) presynaptic sites.	PRIII-associated (107), PNS-associated (177)	2	107, 177	Ambiguous
Ot		Otolith	Ventral cell, foot and large single pigment granule in neural canal, gravity receptor	-	1	Otolith	Accessory
Oc		Ocellus pigment cup	Right cell, contains many pigment granules, receives outer segments of photoreceptors, ciliated	-	1	Ocellus	Accessory
Cor		Coronet cells	Left side cells, each has single cilium modified to bulbous protrusion, each has short axon to left side along basement membrane, dense core vesicle synapses	-	16	coronet1-coronet16	Sensory
aaIN		anaxonal arborizing neurons	posterior BV neurons with large expanded branched terminal adjacent to their cell bodies	pr-ant-aaIN (102, 115), ant-aaIN (95)	3	95, 102, 115	Interneuron
BPIN		bipolar interneurons	bipolar BV intrinsic interneurons	pr-BPIN and pr-ant-BPIN	2	90(pr-ant), 92(pr)	Interneuron
cor-ass BVIN		coronet associated ciliated BV interneurons	Ciliated BV intrinsic interneurons, cilia project to contact coronet bulbous protrusions, cells on left dorsal side	Varied sensory input, pr, ant, pr-ant, cor	14 [15]	1 (PNIN), 2(PNIN), 15, 23, 38(ant), 55, 59, 60(pr-ant), 62(cor), 65 (PNIN), 68(pr-ant-cor), 70(pr-ant), 73(ant), 78(pr), 79(ant)	Ciliated Interneuron
cil-BVIN		ciliated BV intrinsic interneurons	Ciliated neurons, dorsal left, fine axons	Varied sensory input, pr, ant, pr-ant, cor	19	3, 13, 17, 18, 21, 22, 24, 20, 33, 41, 42, 43, 48, 50, 61, 65, 85, 88, 92	Ciliated Interneuron
BVIN		BV intrinsic interneurons	Cell bodies anterior to series		2	ukn, ukn2	Interneuron
prIN		BV intrinsic interneurons with direct photoreceptor input	Photoreceptor input (ciliated except those in bold)	ciliated and non-ciliated, some receive additional sensory input	2 [10]	13, 16, 17, 22, 42, 50, 68, 70, 78, 138	Interneuron
antIN		BV intrinsic interneurons with direct antenna neuron input	Antenna input (ciliated, Ant input only indicated by *)	some receive additional sensory input	[10]	16, 24*, 33*, 38, 60, 68, 70, 73*, 79, 138	Interneuron
pna		anterior terminating RTENs	anterior mechanosensory peripheral neuron (rostral trunk epidermal neuron) extending axon into the CNS BV	Left and Right	6	pns1(L), pns2(L), pns5(R), pns6(R), pns9(R), pns13(L)	Sensory
pnb		posterior BV terminating RTENs	anterior mechanosensory peripheral neuron (rostral trunk epidermal neuron) extending axon into the CNS BV	Left and Right	6	pns3(L), pns4(L), pns7(R), pns10(R), pns11(R), pns12(L)	Sensory
PNIN		Peripheral interneuron	BV intrinsic neuron, postsynaptic to RTENs, cilia do not enter canal	primary, secondary, ciliated, non ciliated	5 [10]	4, 6, 20, 25, 29, 30, 61, 65, 85, 88	Interneuron
PBV PNIN		posterior BV peripheral interneuron	BV intrinsic neuron, cell body in posterior BV, postsynaptic to RTENs	-	4	160, 162, 163, 164	Interneuron
prRN		photoreceptor relay neuron	BV neurons, receive photoreceptor input, axons to MG, terminate in MG	pr exclusive, some antenna input; MGL, MGL/R*	6	80, 86*, 96*, 100*, 121, 126*	Interneuron
pr-AMG RN		photoreceptor-ascending MG neuron relay neuron	BV neurons, receive photoreceptor, AMG, and BTN input, exclusive postsynaptic RN partners of PR II, axons to MG, terminate in MG, branched terminals	to only right side MG, to bilateral MG	8	74, 94, 108, 116, 124, 127, 140, 157	Interneuron
pr-BTN RN		photoreceptor-bipolar tail neuron relay neuron	BV neurons, receive photoreceptor and Bipolar tail neuron input, axons to MG, terminate in MG	-	2	123, 130	Interneuron
pr-cor RN		photoreceptor-coronet relay neuron	BV neurons, receive photoreceptor and coronet input, axons to MG, terminate in MG	Presynaptic to MNL2-4s, not presynaptic to MNs	3	105, 112, 119	Interneuron
ant1 RN		antenna 1 relay neuron	BV neurons, receive antenna1 input, axons to MG, terminate in MG	Presynaptic to right MG, presynaptic to left and right MG	3	147, 152, 161	Interneuron
ant2 RN		antenna 2 relay neuron	BV neurons, receive antenna2 input, axons to MG, terminate in MG (left and right)		3	135, 153, 159	Interneuron
ant1/2 RN		antenna 1/2 relay neuron	BV neurons, receive antenna1 and antenna2 input, axons to MG, terminate in MG	Ant-cor, ant-pr*, ant	5	120, 134*, 142, 143, 152*	Interneuron
ant-cor RN		antenna-coronet relay neuron	BV neuron, receives antenna 1 and 2 input and coronet input, axon terminates in MG	-	[1]	120	Interneuron
2∘ RN		secondary relay neuron	BV neurons, not postsynaptic to sensory neurons, axons to MG, terminate in MG	-	5	93 (two single section Ant2 synapses), 103 (postsynaptic? To ATENa and presynaptic to prs), 106, 122 (postsynaptic to AMG7), 125	Interneuron
PN RN		peripeheral relay neuron	BV neuron, postsynaptic to PNINs, PBV PNINs, BTNs, AMGs, pr-AMG, and presynaptic to Em1, terminates in MG	-	1	131	Interneuron
Em		Eminens cells (peripheral relay neurons)	BV neurons, large, thick axon, receive input from pns neurons and their interneurons, terminate in rostral CNC	Eminens1 and Eminens2	2	Em1(109), Em2(99)	Interneuron
NeckN		Neck neuron	paired neck neurons, short axons, venral, just anterior to MG	NeckNL and NeckNR	2	165, 166	Interneuron
AMG		Ascending MG peripheral interneuron	Dorsal MG neurons, extend axons ventrally to MG then these turn and ascend to BV, interneurons of ATENp neurons	Left, Right, Bilateral, multipolar to pns	7	AMG1-7	Interneuron
ddN		descending decussating neuron	Anteriormost paired MG neurons, axons decussate, terminate in CNC, postsynaptic to PNS interneurons	Left and Right	2	ddNL (neuron1) and ddNR (count37)	Interneuron
MGIN		Motor Ganglion paired descending interneuron	Paired ventral MG neurons, descending axons, terminate in posterior MG (MGIN3), rostral CNC (MGIN1), or deep into CNC (MGIN2), not presynaptic to muscle	Left and Right, 1, 2, 3	6	MGIN1L, MGIN1R, MGIN2L, MGIN2R, MGIN3L, MGIN3R	Interneuron
MN		Motor neuron of the MG	Paired ventral MG neurons, descending axons, presynaptic to muscle, terminate in posterior MG/rostral CNC (1-4), or deep into tail (MN2)	1-frondose terminals to dorsal and medial muscle	2	MN1L, MN1R	Motor neuron
			ventral MG	2-expanded terminal balls on string, extend into CNC	2	MN2L, MN2R	Motor neuron
			ventral MG	3-dorsal to other MNs, axons laterally then along muscle	2	MN3L, MN3R	Motor neuron
			Posterior MG/trunk tail border neurons	4-close association with MN2s	2	MN4L, MN4R	Motor neuron
			Posterior MG/trunk tail border neurons	5-short caudal ventral	2	MN5L, MN5R	Motor neuron
PMGIN		posterior MG interneuron	Posterior MG/trunk tail border neurons, unpaired, right side only, descending ipsilateral, mid-dorsal location	One longer with more synapses, one shorter with fewer synapses	2	PMGN1 (tail8), PMGN2 (tail15)	Interneuron
ACIN		Ascending contralateral inhibitory neuron	Posterior MG/trunk tail border neurons, ascending and decussating, additional fine neurite	left and right, 1 and 2	3	ACIN1L (109*), ACIN2L (tail7), ACIN2R (tail10)	Interneuron
MTN		midtail motor neuron	CNC paired neurons, short axons descend along muscle	1,2,4,7,			Motor neuron
BTN		bipolar tail neuron	Neurons between epidermis and CNS in the tail, extend axons bilaterally into the CNS, extend along length of animal up to BV	2 left, 2 right; 1 bifid collateral axon, 3 single axon	4	BTN1 (c2, Plan1), BTN2 (n4, Plan2), BTN3 (q3, Plan3), BTN4 (x4/x6, Plan4)	Sensory/Interneuron
aATEN		anterior Apical Trunk Epidermal Neuron	Four ciliated epidermal neurons dorsal to sensory neurons of CNS, short axons toward the epidermis opposite the CNS, terminate within epidermis, synapses onto basal lamina across from PNINs and Eminens		4	ATEN1-4	Sensory
pATEN		posterior Apical Trunk Epidermal Neuron	Four ciliated epidermal neurons dorsal to posterior BV (relay neurons), short axons along epidermis opposite the CNS to the caudal nerve cord, cross basal lamina to contact dorsal CNS AMG neurons, extend back into epidermis in tail and synapse with ascending axons from DCENs		4	pna, pnb, pnc, pnf	Sensory
DCEN		Dorsal Caudal Epidermal Neuron	Pairs of epidermal neurons with cilia to dorsal fin, axons along epidermis (PNS) opposite the CNS, overlap axon with next set of cell bodies			pnh, pnu, pnx, pnz	Sensory
VCEN		Ventral Caudal Epidermal Neuron	Pairs of epidermal neurons with cilia to ventral fin, axons along epidermis (PNS)				Sensory
