# Supplementary material for: The CNS connectome of a tadpole larva of Ciona intestinalis (L.) highlights sidedness in the brain of a chordate sibling
Source: eLife. 2016 Dec 6;5:e16962. doi: 10.7554/eLife.16962 (PMC5140270; doi:10.7554/eLife.16962)
Supplement: Figure 2—source data 1. — DOI: http://dx.doi.org/10.7554/eLife.16962.008 [file elife-16962-fig2-data1.xlsx]

## Sheet: Sheet1
Presynaptic cell	No. dcv synapses	No. mixed synapses	Total
coronet10	9		9
coronet4	9		9
coronet2	8		8
coronet1	7		7
coronet3	7		7
coronet8	7		7
coronet16	6		6
coronet5	5		5
coronet6	4		4
coronet7	4		4
aaIN3	3	29	32
coronet11	3		3
BTN3	2	18	20
152	2	13	15
108	2	12	14
23	2	3	5
69	2		2
MGIN2R	2		2
123	1	20	21
74	1	13	14
BTN2	1	13	14
Em2	1	11	12
50	1	7	8
122	1	7	8
BTN4	1	6	7
pr15	1	6	7
68	1	5	6
130	1	5	6
121	1	4	5
73	1	3	4
159	1	3	4
38	1	2	3
ukn2	1	2	3
43	1	1	2
coronet9	1	1	2
pns7	1	1	2
42	1		1
54	1		1
88	1		1
coronet12	1		1
midtail1	1		1
pns14	1		1
pr16	1		1
aaIN2		37	37
aaIN1		35	35
100		28	28
105		17	17
96		12	12
119		12	12
94		10	10
112		10	10
120		10	10
124		10	10
Em1		10	10
103		9	9
BTN1		9	9
86		8	8
157		8	8
Ant2		8	8
140		7	7
MN5L		7	7
80		6	6
AMG5		6	6
pr7		6	6
MGIN1R		6	6
4		5	5
13		5	5
18		5	5
41		5	5
62		5	5
78		5	5
106		5	5
134		5	5
Ant1		5	5
MN1R		5	5
MN3R		5	5
2		4	4
60		4	4
116		4	4
MGIN3L		4	4
16		3	3
17		3	3
30		3	3
48		3	3
70		3	3
BPN1		3	3
125		3	3
127		3	3
131		3	3
138		3	3
pnb		3	3
pr23		3	3
pr9		3	3
MGIN1L		3	3
15		2	2
21		2	2
24		2	2
33		2	2
55		2	2
59		2	2
61		2	2
BPN2		2	2
126		2	2
143		2	2
AMG7		2	2
midtail4		2	2
MN1L		2	2
pna		2	2
pnc		2	2
pr11		2	2
pr12		2	2
pr4		2	2
pr8		2	2
MGIN2L		2	2
6		1	1
20		1	1
22		1	1
36		1	1
65		1	1
93		1	1
107		1	1
142		1	1
162		1	1
164		1	1
ACIN2L		1	1
ATEN1		1	1
ATEN3		1	1
ATEN4		1	1
AMG1		1	1
AMG2		1	1
AMG3		1	1
ddNR		1	1
prIII (lens6)		1	1
MN3L		1	1
MN4R		1	1
pnf		1	1
pns11		1	1
pns12		1	1
pns5		1	1
pnw		1	1
pr_158		1	1
pr13		1	1
pr19		1	1
pr20		1	1
pr21		1	1
pr22		1	1
pr3		1	1
pr6		1	1
pre		1	1
