# Supplementary material for: The CNS connectome of a tadpole larva of Ciona intestinalis (L.) highlights sidedness in the brain of a chordate sibling
Source: eLife. 2016 Dec 6;5:e16962. doi: 10.7554/eLife.16962 (PMC5140270; doi:10.7554/eLife.16962)
Supplement: Figure 3—source data 1. — Neurons listed by ID, with cell type, morphological features, location, presence or absence of cilia, and number of each neuron’s pre- and postsynaptic sites or putative gap junctions (>0.06 µm). Ependymal cells excluded. The final column shows left lateral views of individual neuron reconstructions (whole cells, or terminals for photoreceptors) as small thumbnails with scale bars: 1 µm (thick bars: coronet cells, lens cells, photoreceptor terminals and PR-III cells, vacINs); 10 µm (thin bars: all other cells). DOI: http://dx.doi.org/10.7554/eLife.16962.010 [file elife-16962-fig3-data1.xlsx]

## Sheet: Sheet1
Cell ID	Cell Type	Ciliated	Soma location					Morphology	Cell body volume	Number of pre-synaptic sites	Number of post-synaptic sites	Number of putative gap junctions	Reconstruction Scale bars: 10µm (thin); 1µm (thick)
			Side	Brain region	Z	X	Y
1	cor-ass BVIN	ciliated to bp	L	anterior BV	0.83	9.5	30.6	Single simple axon with slight expansion at terminal in PBV	94.7191	2	21	-
2	cor-ass BVIN	ciliated to bp	L	anterior BV	1.25	16.5	32.8	Simple cell with single unbranched axon to posterior	100.91	12	14	2
3	BVIN	ciliated	L	anterior BV	0.17	23.2	31.9	Simple cell body with single axon that expands forming short branched at terminal in PBV	24.3679	6	5	2
4	PNIN	no vacuole or membrane contact, does not enter canal	DM	anterior BV	0.59	35.5	28	Simple elongate cell body with thick axon that branches to form 2 colateral axons, one of which branches to form two branches both axon branches terminate at same level in PBV	96.3172	54	30	24
6	PNIN	Starts at membrane with 5 but not as syn, ends in vacuole, does not enter canal	DM	anterior BV	1.13	38.1	23.7	Round cell eith axon that bends then branches for form short collateral, persistent axon expands in PBV forming long terminal	93.1748	21	9	1
13	BVIN	ciliated	DL	anterior BV	72	22.3	36.6	Simple cell body with single axon that bifurcates to form forked terminal in PBV	158.567	8	19	-
15	cor-ass BVIN	ciliated to bp	VL	anterior BV	2.09	5.9	30.5	Simple cell body, simple axon with slight mid-axon expansion projecting dorsally to form simple hardly discernible terminal in PBV	103.552	8	12	2
16	BVIN	no vacuole or membrane contact, does not enter canal	DL	anterior BV	2.15	25.3	30.7	thick axon with expansion at mid-length followed by 30 degree turn with multiple expansions to terminal	157.923	26	32	4
17	cor-ass BVIN	ciliated to bp	L	anterior BV	2.09	0.8	26.5	Simple cell body with fine axon that expands and branches at terminal	125.349	14	33	3
18	BVIN	ciliated	L	anterior BV	2.27	19	33.8	Simple cell body with fine axon and forked thick terminal branched at 90 degrees	71.4872	18	31	3
20	PNIN	putatively ciliated	DM	anterior BV	2.81	38.2	20.7	Simple cell body with single axon that expands to large terminal with minimal branching	79.8135	11	23	6
21	BVIN	ciliated	L	anterior BV	2.25	22.5	32	Simple cell body with fine axon and no expansion at terminal	80.4	19	11	1
22	BVIN	ciliated	DL	anterior BV	3.65	27	36.6	Single fine axon branches after turning dorsally mid-length, two long thin branches, one ends in expanded terminal	86.7172	5	9	1
23	cor-ass BVIN	ciliated to bp	L	anterior BV	4.61	11.8	37.2	Heart shaped cell, fine axon has curve at mid length and simple terminal	182.988	7	20	-
24	BVIN	ciliated	L	anterior BV	4.31	15.4	34.9	Short single axon expands at shallow u-shaped terminal	168.692	7	26	1
29	PNIN	to membrane of 30 with syn, does not enter canal	DL	anterior BV	4.73	39.7	27.7	Simple cell body with thick axon hillock that narrows through axon projecting ventrally before terminating in BV with minimal branching at terminal.	112.166	17	21	5
30	PNIN	to membrane of 5 with syn, does not enter canal	DL	anterior BV	5.81	35.2	28.1	Simple cell body with thck axon hillock that narrows through axon projecting ventrally before terminating in BV with simple club shaped at terminal.	128.303	46	19	8
33	BVIN	ciliated	DL	mid BV	7.25	22.3	36	Elongate cell body with axon that turns ventrally to left then expanding before turning dorsally to form blunt club shaped terminal in PBV	129.887	3	7	-
38	cor-ass BVIN	ciliated to bp	L	mid BV	8.33	10.2	37.6	Ventral cell body with angled axon (45 degrees from cell body), that branches to form forked branched 120 degree terminal with one anterior projecting branch and one v-shaped branch lacking expanded terminal	267.962	11	19	1
41	BVIN	ciliated	DL	mid BV	8.39	26.2	33.6	Simple cell body with ventral projecting axon terminating in long expanded terminal in mid BV	115.535	8	2	-
42	BVIN	ciliated	DL	mid BV	8.63	20.5	35.9	Simple cell body that narrows to descending axon, sharp 90 degree bend mid axon curving posteriorly to form terminal in PBV	166.933	3	22	2
43	BVIN	ciliated	DL	mid BV	8.69	24.5	34.3	Simple cell body with ventral projecting axon terminating in long expanded terminal in mid BV	107.138	2	1	1
46	BVIN	ciliated	DL	mid BV	8.26	28.9	27.4	Large cell body with two tapering endings toward posterior, no true axon	135.1	5	8	-
48	cor-ass BVIN	ciliated to bp	L	mid BV	10.43	14.3	34.2	Simple large cell body with single fine axon terminating without discernible terminal region	173.486	8	10	-
50	cor-ass BVIN	ciliated to bp	L	mid BV	10.97	14.2	30.8	Round cell body with expansion ventrolaterally from anterior axon, in PBV axon bends back on itself at ~60 degrees forming a v-shaped terminal	116.536	12	9	-
55	cor-ass BVIN	ciliated to bp	DL	mid BV	12.05	22	30.6	Elongate cell body with short axon and single terminal in PBV	123.708	6	9	11
59	cor-ass BVIN	ciliated to bp	DL	mid BV	12.53	19.1	32.1	Round cell body with simple fine axon that bifurcates forming one short branch to posterior, and another bent terminal branch that extends to anterior before turning at sharp angle to posterior	112.671	6	11	3
60	cor-ass BVIN	ciliated to bp	DL	mid BV	12.83	24.9	30.8	Simple cell body with short neurite from one posterior side, and axon from other side, axon extends ventrally then turns dorsally to curve at terminal in PBV	121.397	12	9	-
61	PNIN	ciliated	DL	mid BV	12.95	25.8	24.1	Cell body with short dendrites to anterior and ventral, and three short neurites emerging from posterior, longest neurite terminates in thickened terminal	167.694	17	21	5
62	cor-ass BVIN	ciliated to bp	L	mid BV	12.83	9.9	32.8	Large comma shaped cell, single fine axon with forked branched terminal, one branch v shaped to anterior, one thick and club like	169.98	11	9	1
65	PNIN	ciliated	D	mid BV	13.67	29.2	22.2	Large cell body with vacuole, thick short axon that expands to club-like terminal	300.051	16	25
68	cor-ass BVIN	ciliated to bp	L	mid BV	14.75	12	28.4	Bilobed cell body with two neurites emerging, one short tapering from lobe terminating in the mid BV, the other branching into two neurites, one extending to terminate in the PBV and the other v-shaped branch extending into PBV turning back on itself to project anteriorly at 120 degrees toward midBV	116.923	12	23	4
70	cor-ass BVIN	ciliated to bp	DL	mid BV	15.05	19.7	28.1	Single neurite from cell body turns dorsally in PBV then expands along AP axis forming large branched terminal	94.0306	37	43	7
73	cor-ass BVIN	ciliated to bp	L	mid BV	15.47	16.5	32.8	Elongate cell body with single axon that expands to multilobed terminal	145.861	7	28	1
74	pr-AMG RN	to vacuole near canal and 88, no membrane contact, does not enter canal	DL	mid BV	15.05	23.6	26.1	Round cell body with single axon with mid-length expansion and elongate terminal in anterior MG	138.757	24	29	13
78	cor-ass BVIN	ciliated to bp	L	mid BV	16.31	8.6	30.6	Cell body with two neurites emerging, one short tapering from cell body terminating in the mid BV, the other fine projecting dorsally then branching in PBV and extending along AP axis	214.357	17	25	5
79	cor-ass BVIN	ciliated to bp	L	mid BV	16.79	16.8	27.3	Simple cell body with single Y-shaped axon that branches in the PBV to form one short branch and one longer thick branch terminating at a blunt terminal	129.34	10	28	4
80	prRN	to single vacuole with vesicles at membrane with 74, does not enter canal	DL	posterior BV	16.91	25.9	29.3	Expansions along anterior length of axon branched claw shaped elaborate terminal	305.973	29	75	12
85	PNIN	ciliated	DR	posterior BV	17.33	30	17.4	V-shaped cell body with cell body tapering into axon that branches into two branches in PBV at terminal at 90 degree angle	305.569	3	22	3
86	prRN	to vacuole at anterior to membrane with coronet9, does not enter canal	L	posterior BV	18.11	13	27	Expanded branching in anterior axon near hilock, slight curving along long axon then expansion to small simple terminal	300.607	43	110	14
88	PNIN	ciliated	DL	posterior BV	18.41	26.7	20.7	Two tapered neurites from cell body, one posteriorly one ventrolaterally, both have short fine branches emerging from their surfaces.	213.886	2	13	2
90	Bipolar prIN	to anterior vacuole near the canal but does not enter	R	posterior BV	18.89	22.1	13.3	Vacuolatd cell body with multiple short dendrites, two neurites emerge from cell body, one has multiple branches and terminates anterior to other which has no branches and expands to expanded terminal	278.866	21	27	6
92	Bipolar prIN	ciliated	R	posterior BV	19.97	26.4	14.3	Vacuolated cell body with two distinct axon projections from opposite sides of cell (bipolar), both project posteriorly and form branching terminals	219.182	19	12	8
93	nonsensory RN	posterior projection to membrane of 121 and 122, does not enter canal	DL	posterior BV	19.55	22.8	32.3	Simple cell body with long axon with slight expansions in anterior portion, simple terminal in MG	165.411	23	24	10
94	pr-AMG RN	no vacuole or membrane contact, does not enter canal	DL	posterior BV	20.33	30.3	25.1	Thick initial axon expands then turns 30 degrees, expands again with ascending short branch, elongate claw like terminal	234.671	29	46	6
95	aaIN	may have vacuole at anterior but no membrane contact, does not enter canal	L	posterior BV	20.75	14	8	Cell body with many short branches from posterior cell body and elaborated highly branched terminal	221.89	43	50	19
96	prRN	anterior vacuole but no membrane contact, does not enter canal	L	posterior BV	21.53	12.4	21.8	Round cell body with short branching expansion at axon hillock, long thick axon with expansions in the MG and a simple terminal	434.75	45	121	27
99	Eminens2	no vacuole or membrane contact, does not enter canal	DM	posterior BV	22.07	35.4	21.6	Large neuron with long thick axon terminating in anterior CNC	623.367	149	Em2	71
100	prRN	no vacuole or membrane contact, does not enter canal	L	posterior BV	22.25	14.77	32.17	multiple branches from main axon initial region, axon then bifurcates to form two collateral branches, one terminating in anterior MG the other in posterior MG, both simple terminals	317.27	56	90	22
102	aaIN	anterior approaches vacuole to membrane with dark apposition with 107 and 87, does not enter canal	VR	posterior BV	21.83	17.13	8.29	Cell body with axon hillock expanding just posterior to cell body into elaborated highly branched terminal	225.382	47	75	45
103	non-sensory RN	anterior end terminates at membrane of 80 with syn, does not enter canal	DL	posterior BV	21.71	25.8	33.9	Medium axon with mid length short ascending branch and slightly elongate claw terminal	164.16	39	36	11
105	pr-cor RN	to vacuole at posterior but no membrane contact, does not enter canal	VM	posterior BV	22.43	9	11.6	Tapered cell body with anterior dendrite, axon emerges dorsally from mid-soma, axon bifurcates to one short fine branch and one large persistant axon toward posterior, small club-shaped terminal in posterior MG	430.718	58	102	32
106	non-sensory RN	to membrane opposite cell 93, does not enter canal	VL	posterior BV	21.71	20.4	32.9	wiggly axon with expansions nearing terminal and simple terminal	112.154	29	31	16
108	pr-AMG RN	to vacuole at anterior but no membrane contact, does not enter canal	R	posterior BV	22.79	30	14.5	Short anterior dendrite, simple cell body with axon projecting ventroposteriorly to form simple simple terminal in the MG	187.563	33	26	7
109	Eminens1	no vacuole or membrane contact, does not enter canal	DL	posterior BV	23.51	31.3	28.7	Large neuron with long thick axon terminating in anterior CNC	438.615	103	160	56
112	pr-cor RN	no vacuole or membrane contact, does not enter canal	VL	posterior BV	22.79	8.8	26.6	Round cell body, thick axon extends dorsally from cell body then turns 90 degrees with short thick branches at anterior posrtion, thick axon with simple terminal	306.63	47	75	15
115	aaIN	no vacuole or membrane contact, does not enter canal	VR	posterior BV	23.51	18.2	4	Cell body with single dendrite from anterior and axon hillock expanding just posterior to cell body into elaborated highly branched terminal	255.212	37	68	29
116	pr-AMG RN	to vacuole but no membrane contact, does not enter canal	R	posterior BV	23.27	23	14.9	2-lobed soma, thick axon with short branch to anterior in PBV and swellings toward simple terminal in anterior MG	194.617	32	78	6
119	pr-cor RN	to vacuole but no membrane contact, does not enter canal	VL	posterior BV	23.75	5.8	14.3	Round cell body with axon projecting dorsally from mid-soma neuron with short branches along anterior axon, simple terminal in MG	314.526	35	91	13
120	AntRN	no vacuole or membrane contact, does not enter canal	VR	posterior BV	25.67	9.2	4.8	Large neuron with varicosities along length of axon	453.558	91	135	87
121	prRN	to vacuole at anterior to contact membrane of 126 with syn, does not enter canal	DL	posterior BV	24.47	22.7	25	Elongate cell body, simple axon, bends in MG and expands to simple terminal	265.774	29	118	6
122	non-sensory RN	to vacuole at anterior to contact membrane of 42 with synapse, does not enter canal	DL	posterior BV	24.47	24.4	31.9	slight expansion near anterior of axon then extends to form polygonal terminal	123.007	30	23	3
123	pr-BTN RN	to vacuole at anterior to contact membrane of 92 and 96, does not enter canal	R	posterior BV	25.01	23	9.6	U-shaped soma with tails joined by branch, short fine ventral dendrites from cell body and axon hillock, long axon with simple terminal in posterior MG	388.054	56	124	8
124	pr-AMG RN	Toward membrane with cell 140, does not enter canal	DM	posterior BV	25.01	28.8	19.4	Teardrop shaped cell body with short anterior dendrite, thick ventroposterior projecting axon with short lateral branching near axon hillock and in the MG at elongated terminal	186.508	20	51	5
125	non-sensory RN	to vacuole at anterior but no membrane contact, does not enter canal	DL	posterior BV	26.21	21.5	30.2	Step shaped initial axon, 2 90 degree turns in a row, then minor expansion at mid-axon, and expanded terminal	303.075	31	46	4
126	prRN	to vacuole at anterior near canal but does not exit cell	L	posterior BV	25.97	20	25.5	Two thick dendrites from cell body, thick axon with minimal branching and expanded terminal in MG	277.016	48	99	8
127	pr-AMG RN	no vacuole or membrane contact, does not enter canal	DR	posterior BV	25.97	34.5	16.4	Teardrop shaped cell body with fine anterior dendrites, axon projects ventroposteriorly with short branch mid-axon, terminal in anterior MG with expanded branches.	203.724	35	54	4
130	pr-BTN RN	no vacuole or membrane contact, does not enter canal	R	posterior BV	26.21	22.8	0.9	Small, round cell body with simple medium axon and simple club-like terminal in MG	286.69	41	104	5
131	PNRN	no vacuole or membrane contact, does not enter canal	DL	posterior BV	27.41	26.7	31.4	Cell body with fine anterior dendrite and thick caudal axon with elongate spiralling terminal in MG	230.532	35	72	-
134	AntRN	no vacuole or membrane contact, does not enter canal	L	posterior BV	26.99	12.6	27.9	Round cell body with long axon and single simple terminal in MG	257.226	38	53	26
135	AntRN	no vacuole or membrane contact, does not enter canal	L	posterior BV	26.99	15.3	30.1	Round cell body with thick axon with simple elongate terminal in MG	278.384	39	51	3
140	pr-AMG RN	to vacuole at anterior but no membrane contact, does not enter canal	DM	posterior BV	27.77	26.6	20.1	Teardrop shaped cell body with short fine dendrites, axon projects ventroposteriorly with expansions starting at mid-axon and fine short lateral branches to forked bifurcated terminal, one tapered branch and one with simple expanded terminal	204.202	31	68	7
142	AntRN	to vacuole at anterior but no membrane contact, does not enter canal	VR	posterior BV	28.85	13.6	4.5	Round cell body with dorsal projecting neurite at midline, caudal axon splits to bifid axon with two axon collaterals, one of these splits forming a third collateral that terminates anterior to the MG, other axon collaterals form simple terminals at differing depths in the MG	476.532	75	145	63
143	AntRN	to vacuole at anterior but no membrane contact, does not enter canal	VL	posterior BV	31.91	21.6	4.1	Simple cell body with thick axon axon projecting to MG with simple elongate terminal	349.03	44	69	25
147	AntRN	to vacuole at anterior but no membrane contact, does not enter canal	VL	posterior BV	30.35	10	16.5	Thick axon extends anterior branch near soma, expansion just after midlength then elongate spiral terminal	277.799	60	164	35
152	AntRN	no vacuole or membrane contact, does not enter canal	VR	posterior BV	34.85	24.3	8.7	Round cell body with short anterior dendrite and thick axon extending caudally from ventral surface with short lateral branches at mid-axon and elongate terminal	359.419	63	95	15
153	AntRN	no vacuole or membrane contact, does not enter canal	L	posterior BV	35.81	14	24.6	Simple round body with axon with small undulations along its length terminating in single simple terminal in the MG	159.636	34	41	3
157	pr-AMG RN	to vacuole at posterior to membrane of 163, does not enter canal	R	posterior BV	32.51	27.3	16.6	Teardrop shaped cell body, axon projecting ventroposteriorly bifurcating in anterior MG to from forked terminal, with ventral branch thicker than dorsal branch	139.377	55	93	6
159	AntRN	no vacuole or membrane contact, does not enter canal	DL	posterior BV	33.23	19.8	31.4	Simple cell body, simple axon with smooth bend along length and single simple terminal in MG	140.056	38	43	-
160	PBV PNIN	to vacuole at posterior to membrane of 181, does not enter canal	DL	posterior BV	36.59	17.8	26	Curved cell body with short blunt ending neurite from posterior	242.014	15	34	3
161	AntRN	no vacuole or membrane contact, does not enter canal	L	posterior BV	38.51	11	19	Large cell body with multiple short branches extending anteriorly from posterior cell body and one thick axon that arcs dorsally and coils and expands at its terminal in the MG	416.496	39	175	2
162	PBV PNIN	to vacuole at posterior to membrane of 181, does not enter canal	DL	posterior BV	39.29	15.1	23.6	Cell body has short anterior projecting neurite with ball at its tip and short blunt ending neurite from posterior	137.384	18	23	3
163	PBV PNIN	to membrane of 177 with syn, does not enter canal	DM	posterior BV	40.97	22.7	18.6	Curved cell body with short blunt ending neurite from posterior	163.998	12	24	1
164	PBV PNIN	to vacuole at posterior to membrane of 183, does not enter canal	DR	posterior BV	43.85	20.7	16.2	Curved cell body with short blunt ending dorsal projecting neurite from posterior	149.17	11	27	4
165	Neck	toward vacuole to canal but does not enter canal	VL	Neck, paired with 166	51.35	19.7	23.8	Cell body tapers to ventral axon that terminates without obvious terminal region	35.0708	3	13	-
166	Neck	toward vacuole to canal but does not enter canal	VR	Neck, paired with 165	55.79	19.8	15.5	Cell body tapers to ventral axon (shorter than cell 165) that terminates without obvious terminal region	31.9026	3	3	1
107 (Ep)	Ambiguous	cilia projects to pr group III modified cilia	M	Fills into left wall of canal in the PBV	23.03	27.3	9.1	Large cupped cell, cupping bipolar neurons, lies along edge of neural canal with cilium to pr group III modified cilia.	212.45	0	3	20
177	Ambiguous	ciliated	L	posterior BV/neck	40.97	25.95	21.9	large elongate cell body, no axon or terminals	314	3	11	3
ACIN1L	ACIN	ciliated	L	anterior CNC	119.09	12.4	19.2	Ascending decussating from left to right with descending fine neurite.	157.573	32	12
ACIN2L	ACIN	cilia approaches and contact canal but does not enter	L	anterior CNC Paired with ACIN2R	-	-	-	Ascending decussating from left to right with descending and ascending fine neurite.	186.413	31	10	1
ACIN2R	ACIN	from vacuole approaches canal but does not enter	R	anterior CNC Paired with ACIN2L	-	-	-	Ascending decussating from right to left across midline but short of opposite neuropil	284.573	18	8	-
AMG1	AMG	no vacuole or membrane contact, toward vacuole to canal but does not enter canal	DR	Anterior MG, across midline	102.71	21.1	16.3	Posteriormost U-shaped AMG with two anterior projecting branches from cell body, one ventrally on the right, one along the dorsal CNS on the left toward the midline.	270.733	28	38	3
AMG2	AMG	to membrane of AMG3 with syn, toward vacuole to canal but does not enter canal	DL	Anterior MG, across midline	92.39	18.5	22.7	Posterior u-shaped AMG, adjacent to AMG1, with two anterior projecting branches from cell body, one ventrally on the right, one along the dorsal CNS on the left toward the midline.	369.149	43	62	23
AMG3	AMG	to vacuole but no membrane contact, toward vacuole to canal but does not enter canal	DR	Anterior MG, across midlin, paired with AMG4	90.35	26.2	13.7	Sided cell body, neurites extending from left and right ventrally toward the anterior.	251.315	40	50	11
AMG4	AMG	ciliated to canal but does not enter canal	DL	Anterior MG, across midline, paired with AMG3	88.31	18	22.6	Midline u-shaped cell body, neurites extending from left and right ventrally toward the anterior.	284.501	43	44	7
AMG5	AMG	no vacuole or membrane contact, toward vacuole to canal but does not enter canal	DM	Anterior MG, across midline	83.99	25.4	20.7	Multiploar neuron ascending and descending axons in dorsal and ventral CNS.	315.076	74	66	6
AMG6	AMG	toward membrane opposite AMG5, toward vacuole to canal but does not enter canal	DR	Anterior MG. Paired with AMG7.	83.99	27.4	13.9	Sided cell body (right), single asceding neurite to ventral then anterior.	204.768	34	47	18
AMG7	AMG	toward membrane opposite AMG5, toward vacuole to canal but does not enter canal	DL	Anterior MG. Paired with AMG6.	81.71	21.2	25.1	Sided cell body (left), single asceding neurite to ventral then anterior.	222.561	21	25	24
Antenna 1	Antenna	non-ciliated	VM	anterior BV	2.09	-0.9	14.5	Large cell body with u-shaped axon to expanded terminal in PBV	459.024	190	31	24
Antenna 2	Antenna	non-ciliated	VR	anterior BV	13.91	10.7	1.1	Large cell body with u-shaped axon to expanded terminal with thin branches along A-P axis in PBV	394.257	73	32	31
coronet 1	Coronet	bp	M	Left side, posterior row of coronet cells	17.57	8.2	12.1	bp to anterior	159.4	12	3	4
coronet 10	Coronet	bp	L	Left side, third row of coronet cells	15.77	7.1	26.6	bp to inside right anterior edge	182.4	9	-	1
coronet 11	Coronet	bp	L	Left side, second row of coronet cells, inside (right)	15.05	6.2	25.8	bp to anterior	239.5	5	3	1
coronet 12	Coronet	bp	M	Left side, second row of coronet cells, inside (right)	15.05	5.5	7.8	bp to ventral anterior inside (right) edge	177.9	5	-	1
coronet 13*	Coronet	bp	L	Left side, anterior row of coronet cells	11.45	0.9	19.9	bp to inside right edge	327.9	5	-	-
coronet 14*	Coronet	bp	L	Left side, anterior row of coronet cells	7.79	2	31	bp to inside right edge	273.3	11	2	-
coronet 15*	Coronet	bp	L	Left side, anterior row of coronet cells, inside (right)	4.61	-2.6	22.5	bp to inside right edge	340.5	9	-	-
coronet 16	Coronet	bp	M	Left side, posterior row of coronet cells	17.99	9	6.5	bp to anterior	176.9	9	4	3
coronet 2*	Coronet	bp	L	Left side, posterior row of coronet cells	17.69	11.4	16	bp to anterior	193.1	14	5	2
coronet 3	Coronet	bp	L	Left side, second row of coronet cells	15.41	3.7	11.9	bp to inside right anterior edge	263.5	9	7	2
coronet 4	Coronet	bp	L	Left side, posterior row of coronet cells	16.55	11.5	18.6	bp to anterior	124.5	12	5	2
coronet 5	Coronet	bp	L	Left side, second row of coronet cells	12.23	3.2	23.2	bp to inside right anterior edge	212.8	6	-	-
coronet 6	Coronet	bp	L	Left side, second row of coronet cells	17.99	4	20.8	bp to anterior	151.6	6	3	-
coronet 7	Coronet	bp	L	Left side, second row of coronet cells	11.81	3.9	27.4	bp to inside left anterior edge	245.5	7	1	-
coronet 8	Coronet	bp	L	Left side, second row of coronet cells	15.41	2.6	15.2	bp to inside right anterior edge	205.8	10	6	1
coronet 9	Coronet	bp	L	Left side, posterior row of coronet cells	17.03	9	21.6	bp to anterior	129.5	4	3	-
ddNL	ddN	no vacuole or membrane contact, does not enter canal	L	Ventral anterior MG. Paired with ddR, ddL crosses over ddR.	63.23	14.1	22.6	Decussating descending neuron. Long axon terminates deep in tail.	329.21	67	121	9
ddNR	ddN	no vacuole or membrane contact, does not enter canal	R	Ventral anterior MG. Paired with ddL. Crosses underl ddL.	69.17	22.6	10.9	Decussating descending neuron. Long axon terminates deep in tail.	440.669	65	73	20
lens4	lens cell	to membrane at canal but does not enter	RV	Ventralmost lens cell	16.07	23.5	-7.2	Large bowl shaped vacuolated anaxonal cell, cupping other two lens cells, ventral to ocellus pigment	457.7	-	-	-
lens5	lens cell	cilia to membrane by lens8, does not enter canal	RV	Middle lens cell	16.37	28.1	-2.9	Large bowl shaped vacuolated anaxonal cell, cupping third lens cell, ventral to ocellus pigment	513.62	-	-	-
lens8	lens cell	cilia to membrane by ocellus pigment cell, does not enter canal	RV	Dorsalmost lens cell	21.83	29.5	-7.1	Large round vacuolated anaxonal cell, lies in cup of lens5, ventral to ocellus pigment	661.59	-	-	-
MGIN1L	MGIN	to vacuole at anterior to membrane with ddL, does not enter canal	VL	Ventral anterior MG. Paired with MGIN1R	70.43	18	21.6	Close to midline. Axon terminates in anterior portion of tail.	244.931	70	153	41
MGIN1R	MGIN	to vacuole at anterior to membrane with ddL, does not enter canal	VR	Ventral anterior MG. Paired with MGIN1L	66.83	18	14.2	Close to midline. Axon terminates in anterior portion of tail.	259.746	63	176	26
MGIN2L	MGIN	no vacuole or membrane contact, does not enter canal	VL	Ventral anterior MG. Paired with MGIN2R	83.27	6.3	18	Dendrites project toward midline and contact partner. Long axon terminates deep in tail.	374.656	75	119	53
MGIN2R	MGIN	no vacuole or membrane contact, does not enter canal	VR	Ventral anterior MG. Paired with MGIN2L.	83.03	19.2	7.1	Dendrites project toward midline and contact partner. Long axon terminates deep in tail.	361.151	69	164	85
MGIN3L	MGIN	to vacuole toward membrane opposite ependymal cell, does not enter canal	L	Mid MG (dorsal to other paired neurons). Paired with MGIN3R.	81.53	17.1	21.6	Small cell bodies extending axons ventrolaterally then toward midline. Terminates in posterior MG.	159.879	44	19	2
MGIN3R	MGIN	toward membrane opposite ependymal cell, does not enter canal	R	Mid MG (dorsal to other paired neurons). Paired with MGIN3L.	83.87	21.9	14.1	Small cell bodies extending axons ventrolaterally then toward midline. Terminates in posterior MG.	241.551	61	28	10
MN1L	MN	no vacuole or membrane contact, does not enter canal	VL	Ventral anterior MG. Paired with MN1R	78.59	15.1	7.6	Round cell body, and large frondose endplates extending outside CNS toward medial muscle.	249.984	252	117	50
MN1R	MN	no vacuole or membrane contact, does not enter canal	VR	Ventral anterior MG. Paired with MN1L	73.55	11.8	22.9	Round cell body, and large frondose endplates extending outside CNS toward medial muscle.	512.924	359	126	92
MN2L	MN	no vacuole or membrane contact, does not enter canal	VL	Ventral MG. Paired with MN2R.	91.55	4.6	20.2	Large, elongate cell body with long thick axons. Terminates deep in tail.	859.532	251	52	166
MN2R	MN	no vacuole or membrane contact, does not enter canal	VR	Ventral MG. Paired with MN2L.	93.59	18	6.9	Large, elongate cell body with long thick axons. Terminates deep in tail.	731.677	275	90	138
MN3L	MN	no vacuole or membrane contact, does not enter canal	L	Mid MG (dorsal to other paired neurons). Paired with MN3R	89.39	12.6	23	Small round cell bodies. Axons lateral to edges of CNS. Terminates in anterior CNC.	239.491	48	29	12
MN3R	MN	no vacuole or membrane contact, does not enter canal	R	Mid MG (dorsal to other paired neurons). Paired with MN3L.	94.43	21.6	8.1	Small round cell bodies. Axons lateral to edges of CNS. Terminates in anterior CNC.	263.075	38	17	3
MN4L	MN	no vacuole or membrane contact, does not enter canal	VL	Ventral posterior MG. Paired with MN4R.	107.93	8.9	20.9	Small, elongate cell bodies with axons to lateral sides of CNS. Paired neurons are separated along A-P axis. Terminates in anterior CNC.	178.094	59	18	16
MN4R	MN	to vacuole at anterior toward membrane with ependymal cell, does not enter canal	VR	Ventral posterior MG. Paired with MN4L (cell body caudal to MN4R).	123.83	18.4	11.2	Small, elongate cell bodies with axons to lateral sides of CNS. Paired neurons are separated along A-P axis. Terminates in anterior CNC.	178.094	42	24	12
MN5L	MN	toward canal but does not enter	VL	Ventral posterior MG/anterior CNC. Paired with MN5R.	132.47	12.9	20.4	Small, elongate cell bodies with axons to lateral sides of CNS. Paired neurons are separated along A-P axis. Terminates in anterior CNC.	207.509	20	15	1
MN5R	MN	barely enters canal (9+0)	VR	Ventral posterior MG/anterior CNC. Paired with MN5L.	135.17	17.4	10.5	Small, elongate cell bodies with axons to lateral sides of CNS. Paired neurons are separated along A-P axis. Terminates in anterior CNC.	181.108	40	22	-
mt1	Midtail neuron	ciliated	R	mid anterior CNC	-	-	-	Large elongate cell body with short descending mid-dorsal axon and small terminal.	192.009	14	10	1
mt2	Midtail neuron	approaches canal but does not enter	L	Mid-CNC. Paired with mt4	-	-	-	Large elongate cell body with short descending ventral axon and small terminal.	223.744	26	14	-
mt4	Midtail neuron	ciliated, enters canal, 9+2	R	Mid-CNC. Paired with mt2.	-	-	-	Large elongate cell body with short descending ventral axon and small terminal.	132.974	8	14	-
mt7	Midtail neuron	ciliated	L	Mid-CNC.	-	-	-	Large elongate cell body with short descending ventral axon and small terminal.	104.1	2	1	-
PMGN1	PMGN	anterior approaches vacuole near membrane with ependymal cell, does not enter canal	R	Mid-ventral right anterior CNC	-	-	-	Simple elongate cell body with short aanterior dendrite and descending ipsilateral axon	260.755	43	36	36
PMGN2	PMGN	approaches and travels along membrane apposing canal but does not enter	R	Mid-dorsal right anterior CNC	-	-	-	Short descending ipsilateral neuron.	172.281	4	3	-
pr-a	PR (II)	canal-osp	RV	Group II-Row i	6.83	38.3	-5.4	single, expanded terminal	245.149	5	7	1
pr-b	PR (II)	canal-osp	RV	Group II-Row i	8.45	32.5	-9.7	single, blunt perpendicular terminal	255.827	6	8	3
pr-c	PR (II)	canal-osp	RV	Group II-Row i	9.83	34.2	-9	single, expanded terminal	237.429	5	29	2
pr-d	PR (II)	canal-osp	RV	Group II-Row ii	12.41	38.9	-8.1	single, blunt perpendicular terminal	209.79	6	10	2
pr-e	PR (II)	canal-osd	RV	Group II-Row ii	12.53	29.7	-7.6	single, expanded perpendicular terminal	253.143	12	8	2
pr-f	PR (II)	canal-osa	RV	Group II-Row ii	16.19	34.5	-8.9	single, expanded anteriorly terminal	213.547	9	18	1
pr-g	PR (II)	canal-osa	RV	Group II-Row ii	16.91	38.4	-7.8	single terminal	255.496	2	1
pr1	PR (I)	osp	R	Group I-Row iii	21.71	46.7	0.8	single terminal expanded to anterior	276.379	24	13	3
pr10	PR (I)	osa	R	Group I-Row v	29.27	36.7	-0.5	single expanded perpendicular terminal	344.757	8	20	1
pr11	PR (I)	osa	R	Group I-Row v	31.19	40.9	1	bifid terminal, both branches expanded	270.896	18	23	-
pr12	PR (I)	osa	R	Group I-Row v	32.87	41.1	3.7	single expanded terminal to posterior with branches	306.635	31	12	-
pr13	PR (I)	osp	R	Group I-Row i	9.59	44.4	-3	2 branch terminal, 1 dorsal 1 anterior with expasion	204.681	21	17	14
pr14	PR (I)	osp	R	Group I-Row i	14.27	44.5	-2.8	single short terminal	204.209	2	5	-
pr15	PR (I)	osp	R	Group I-Row i	6.41	44.6	3.6	bifid terminal with branching and expansions	352.95	47	24	3
pr16	PR (I)	osa	R	Group I-Row v	32.27	42.1	8.4	single terminal to anterior with expansion	233.379	14	22	-
pr17	PR (I)	osd	R	Group I-Row i	17.51	43.4	-5	expanded terminal perpendicular with branching	239.25	19	20	-
pr18	PR (I)	osa	R	Group I-Row ii	19.31	44.6	-2.6	single terminal, tapered to posterior	219.236	8	11	-
pr19	PR (I)	osa	R	Group I-Row ii	23.51	41.7	-5.5	single terminal expanded to anterior	274.405	35	23	3
pr2	PR (I)	osa	R	Group I-Row iii	26.69	45.9	-6.4	lateral single terminal	254.181	4	10	4
pr20	PR (I)	osp	R	Group I-Row ii	15.89	46.4	7.4	bifid terminal, extensively branched	344.301	35	33	1
pr21	PR (I)	osa	R	Group I-Row ii	20.81	38.3	-5.2	single thick terminal to anterior	281.507	14	21	1
pr22	PR (I)	osp	R	Group I-Row ii	13.91	46	3.7	single terminal, expanded to anterior	227.323	18	20
pr23	PR (I)	osp	R	Group I-Row i	13.61	40.4	-5.3	single terminal, expanded posteriorly	228.35	21	14	2
pr3	PR (I)	osa	R	Group I-Row iv	26.69	40.5	-3.6	single terminal with small branches off expansion	331.854	17	32	1
pr4	PR (I)	osa	R	Group I-Row iii	22.25	47.7	4.3	bifid terminal, crossed branches along A-P axis	264.805	20	17	1
pr5	PR (I)	osa	R	Group I-Row iii	20.99	45.1	10.2	single thick terminal	277.951	12	1	-
pr6	PR (I)	osa	R	Group I-Row iv	30.35	44.5	-1.3	single axon with expanded 2-lobed perpendicular terminal to anterior	294.39	16	25	-
pr7	PR (I)	osa	R	Group I-Row iv	29.27	48.2	3.5	bifid terminal to posterior, expansions on both branches	301.319	15	14	2
pr8	PR (I)	osa	R	Group I-Row iv	27.77	47.1	8.4	single terminal, expansion to anteiror with branching	289.963	22	9	6
pr9	PR (I)	osa	R	Group I-Row v	27.41	32.8	-1.8	bifid terminal, 1 branch to anterior, 1 dorsal	289.963	13	26	2
prIII-101	PR (III)	modified cilium	VR	ventral PBV	21.35	11.86	2.88	curved axon with simple terminal	140.466	5	6	1
prIII-110	PR (III)	modified cilium	VR	ventral PBV	22.07	15.4	1.3	Vacuolated cell body and modified cilium with short truncated axon.	106.193	5	3	-
prIII-113*	PR (III)	modified cilium	VR	ventral PBV	22.79	23.7	-0.1	Vacuolated cell body and modified cilium with short truncated axon.	272.079	-	2	3
prIII-114	PR (III)	modified cilium	VR	ventral PBV	23.03	18.3	0.4	Vacuolated cell body and modified cilium with short truncated axon.	127.324	2	5	-
prIII-6	PR (III)	modified cilium	VR	ventral PBV	19.01	17.7	-1.2	Vacuolated cell body and modified cilium with fine truncated axon.	114.5	3	0	-
prIII-7*	PR (III)	modified cilium	VR	ventral PBV	19.01	12	0.5	Vacuolated cell body and modified cilium with short truncated axon.	105.325	0	2	1
prIII-84*	PR (III)	modified cilium	VR	ventral PBV	17.27	14	-1.3	Vacuolated cell body and modified cilium with short truncated axon.	104.96	0	0	2
trIN	trIN	does not enter canal, to vacuole at invagination of pr20	DR	right dorsal	8.45	48.4	9.7	Large cell body dorsal to photoreceptors on right side with axon along the edge of the right CNS then ventral along photoreceptor tract to enter neuropil in posterior BV with large expanded terminal.	435.13	52	77	25
ukn	BVIN	unknown	L	anterior to sections	-	-	-	Single axon along left side then turns toward midline and expands to simple terminal in PBV	N/A	23	12	1
ukn2	BVIN	unknown	L	anterior to sections	-	-	-	Single thick axon along left side then expands and branches sending thick branch to toward midline expanding again to terminal in PBV	N/A	52	17	4
vac3	vacIN (no axon)	modified cilium	VR	vacuolated, right wall of canal anterior to ocellus	9.11	27.4	-6.6	Vacuolated cell body and modified cilium anterior to ocellus on right side, no axon	372.4	0	0	-
vacIN1	vacIN	modified cilium	R	vacuolated, right wall of canal anterior to ocellus	5.15	28	-6.1	Vacuolated cell body and modified cilium anterior to ocellus on right side, with short axon along photoreceptor tract	290.535	4	2	5
vacIN2*	vacIN	modified cilium	R	vacuolated, right wall of canal anterior to ocellus	3.83	37.4	-2.8	Vacuolated cell body and modified cilium anterior to ocellus on right side, with short axon along photoreceptor tract, terminates anterior to vacIN1	327.4	2	0	-
									MODE:	12	9
									MEDIAN:	20	23
									MEAN:	32.9773	38.0882
									SD:	46.7979	40.0171

## Sheet: Sheet2
Cell	First	Last	Z	X	Y				Cell	Z (thickness)	X	Y
3	2	5	2	23.2	31.9				3	0.17	23.2	31.9		Cell	Z (thickness)	X	Y
4	2	16	9	35.5	28				4	0.59	35.5	28		1	0.83	9.5	30.6
1	2	25	13	9.5	30.6				1	0.83	9.5	30.6		2	1.25	16.5	32.8
6	2	34	18	38.1	23.7				6	1.13	38.1	23.7		3	0.17	23.2	31.9
2	2	39	20	16.5	32.8				2	1.25	16.5	32.8		4	0.59	35.5	28
15	15	53	34	5.9	30.5				15	2.09	5.9	30.5		6	1.13	38.1	23.7
17	18	50	34	0.8	26.5				17	2.09	0.8	26.5		13	72	22.3	36.6
16	17	53	35	25.3	30.7				16	2.15	25.3	30.7		15	2.09	5.9	30.5
18	24	50	37	19	33.8				18	2.27	19	33.8		16	2.15	25.3	30.7
20	34	58	46	38.2	20.7				20	2.81	38.2	20.7		17	2.09	0.8	26.5
22	48	73	60	27	36.6				22	3.65	27	36.6		18	2.27	19	33.8
25 (count227)	51	89	71	29.9	32.3				25 (count227)	4.31	29.9	32.3		20	2.81	38.2	20.7
24	51	92	71	15.4	34.9				24	4.31	15.4	34.9		22	3.65	27	36.6
13	51	93	72	22.3	36.6				13	72	22.3	36.6		23	4.61	11.8	37.2
23	51	102	76	11.8	37.2				23	4.61	11.8	37.2		24	4.31	15.4	34.9
29	51	105	78	39.7	27.7				29	4.73	39.7	27.7		29	4.73	39.7	27.7
30	73	120	96	35.2	28.1				30	5.81	35.2	28.1		30	5.81	35.2	28.1
33	95	145	120	22.3	36				33	7.25	22.3	36		33	7.25	22.3	36
38	106	171	138	10.2	37.6				38	8.33	10.2	37.6		38	8.33	10.2	37.6
41	112	166	139	26.2	33.6				41	8.39	26.2	33.6		41	8.39	26.2	33.6
42	113	174	143	20.5	35.9				42	8.63	20.5	35.9		42	8.63	20.5	35.9
43	118	171	144	24.5	34.3				43	8.69	24.5	34.3		43	8.69	24.5	34.3
48	135	211	173	14.3	34.2				48	10.43	14.3	34.2		48	10.43	14.3	34.2
50	148	216	182	14.2	30.8				50	10.97	14.2	30.8		50	10.97	14.2	30.8
55	173	230	201	22	30.6				55	12.05	22	30.6		55	12.05	22	30.6
59	183	236	209	19.1	32.1				59	12.53	19.1	32.1		59	12.53	19.1	32.1
60	188	239	214	24.9	30.8				60	12.83	24.9	30.8		60	12.83	24.9	30.8
62	185	244	214	9.9	32.8				62	12.83	9.9	32.8		61	12.95	25.8	24.1
61	187	245	216	25.8	24.1				61	12.95	25.8	24.1		62	12.83	9.9	32.8
65	197	260	228	29.2	22.2				65	13.67	29.2	22.2		65	13.67	29.2	22.2
68	219	273	246	12	28.4				68	14.75	12	28.4		68	14.75	12	28.4
74	230	272	251	23.6	26.1				74	15.05	23.6	26.1		70	15.05	19.7	28.1
70	227	276	251	19.7	28.1				70	15.05	19.7	28.1		73	15.47	16.5	32.8
73	232	285	258	16.5	32.8				73	15.47	16.5	32.8		74	15.05	23.6	26.1
78	245	299	272	8.6	30.6				78	16.31	8.6	30.6		78	16.31	8.6	30.6
79	255	306	280	16.8	27.3				79	16.79	16.8	27.3		79	16.79	16.8	27.3
80	255	310	282	25.9	29.3				80	16.91	25.9	29.3		80	16.91	25.9	29.3
84 (count159)	271	306	288	14	-1.3				84 (count159)	17.27	14	-1.3		85 (count152)	17.33	30	17.4
85 (count152)	271	325	298	30	17.4				85 (count152)	17.33	30	17.4		86	18.11	13	27
86	276	328	302	13	27				86	18.11	13	27		88	18.41	26.7	20.7
88	283	332	307	26.7	20.7				88	18.41	26.7	20.7		90	18.89	22.1	13.3
90	289	341	315	22.1	13.3				90	18.89	22.1	13.3		92	19.97	26.4	14.3
lens7 (count147)	297	337	317	12	0.5				lens7 (count147)	19.01	12	0.5		93 (count143)	19.55	22.8	32.3
lens6 (count145)	297	338	317	17.7	-1.2				lens6 (count145)	19.01	17.7	-1.2		94	20.33	30.3	25.1
93 (count143)	308	344	326	22.8	32.3				93 (count143)	19.55	22.8	32.3		95	20.75	14	8
92	305	361	333	26.4	14.3				92	19.97	26.4	14.3		96	21.53	12.4	21.8
94	311	367	339	30.3	25.1				94	20.33	30.3	25.1		99 (count122)	22.07	35.4	21.6
95	314	379	346	14	8				95	20.75	14	8		100	22.25	14.77	32.17
101	331	382	355	11.86	2.88				101	21.35	11.86	2.88		102	21.83	17.13	8.29
103 (count133)	336	382	361	25.8	33.9				103 (count133)	21.71	25.8	33.9		103 (count133)	21.71	25.8	33.9
106 (count132)	342	382	361	20.4	32.9				106 (count132)	21.71	20.4	32.9		105	22.43	9	11.6
102	332	394	365	17.13	8.29				102	21.83	17.13	8.29		106 (count132)	21.71	20.4	32.9
99 (count122)	330	404	367	35.4	21.6				99 (count122)	22.07	35.4	21.6		108	22.79	30	14.5
110 (count129)	347	390	367	15.4	1.3				110 (count129)	22.07	15.4	1.3		109 (count113)	23.51	31.3	28.7
100	335	404	370	14.77	32.17				100	22.25	14.77	32.17		112	22.79	8.8	26.6
105	340	408	373	9	11.6				105	22.43	9	11.6		115	23.51	18.2	4
108	346	404	376	30	14.5				108	22.79	30	14.5		116	23.27	23	14.9
113 (count124)	350	404	376	23.7	-0.1				113 (count124)	22.79	23.7	-0.1		119	23.75	5.8	14.3
112	348	408	376	8.8	26.6				112	22.79	8.8	26.6		120	25.67	9.2	4.8
107 (count116)	342	419	382	27.3	9.1				107 (count116)	23.03	27.3	9.1		121	24.47	22.7	25
114 (count125)	361	400	382	18.3	0.4				114 (count125)	23.03	18.3	0.4		122 (count114)	24.47	24.4	31.9
116	353	419	386	23	14.9				116	23.27	23	14.9		123	25.01	23	9.6
115	358	419	390	18.2	4				115	23.51	18.2	4		124	25.01	28.8	19.4
109 (count113)	348	433	390	31.3	28.7				109 (count113)	23.51	31.3	28.7		125 (count103)	26.21	21.5	30.2
119	364	423	394	5.8	14.3				119	23.75	5.8	14.3		126	25.97	20	25.5
121	373	437	404	22.7	25				121	24.47	22.7	25		127	25.97	34.5	16.4
122 (count114)	386	423	404	24.4	31.9				122 (count114)	24.47	24.4	31.9		130	26.21	22.8	0.9
123	386	445	416	23	9.6				123	25.01	23	9.6		131 (count95)	27.41	26.7	31.4
124	386	445	416	28.8	19.4				124	25.01	28.8	19.4		134	26.99	12.6	27.9
125 (count103)	394	468	433	21.5	30.2				125 (count103)	26.21	21.5	30.2		135	26.99	15.3	30.1
120	382	463	423	9.2	4.8				120	25.67	9.2	4.8		140	27.77	26.6	20.1
126	398	457	428	20	25.5				126	25.97	20	25.5		142	28.85	13.6	4.5
127	404	457	428	34.5	16.4				127	25.97	34.5	16.4		143	31.91	21.6	4.1
130	404	463	433	22.8	0.9				130	26.21	22.8	0.9		147	30.35	10	16.5
131 (count95)	416	489	450	26.7	31.4				131 (count95)	27.41	26.7	31.4		152	34.85	24.3	8.7
134	416	468	445	12.6	27.9				134	26.99	12.6	27.9		153	35.81	14	24.6
96	321	394	358	12.4	21.8				96	21.53	12.4	21.8		157	32.51	27.3	16.6
135	416	477	445	15.3	30.1				135	26.99	15.3	30.1		159	33.23	19.8	31.4
140	428	489	457	26.6	20.1				140	27.77	26.6	20.1		160	36.59	17.8	26
142	445	514	477	13.6	4.5				142	28.85	13.6	4.5		161	38.51	11	19
147	468	546	507	10	16.5				147	30.35	10	16.5		162	39.29	15.1	23.6
143	512	558	534	21.6	4.1				143	31.91	21.6	4.1		163	40.97	22.7	18.6
157	530	559	544	27.3	16.6				157	32.51	27.3	16.6		164	43.85	20.7	16.2
159	540	561	550	19.8	31.4				159	33.23	19.8	31.4		165	51.35	19.7	23.8
152	551	568	559	24.3	8.7				152	34.85	24.3	8.7		166	55.79	19.8	15.5
153	555	571	564	14	24.6				153	35.81	14	24.6		107 (count116)	23.03	27.3	9.1
160	561	575	568	17.8	26				160	36.59	17.8	26		ACIN1L (count253)	119.09	12.4	19.2
161	571	581	576	11	19				161	38.51	11	19
162	574	585	579	15.1	23.6				162	39.29	15.1	23.6
163	580	592	586	22.7	18.6				163	40.97	22.7	18.6		AMG1 (count6)	102.71	21.1	16.3
177	586	606	596	24.6	21.8				177	43.37	24.6	21.8		AMG2 (count12)	92.39	18.5	22.7
164	591	605	598	20.7	16.2				164	43.85	20.7	16.2		AMG3 (count13)	90.35	26.2	13.7
165	623	640	631	19.7	23.8				165	51.35	19.7	23.8		AMG4 (count16)	88.31	18	22.6
166	644	661	652	19.8	15.5				166	55.79	19.8	15.5		AMG5 (count19)	83.99	25.4	20.7
ddNL (count43)	677	697	687	14.1	22.6				ddNL (count43)	63.23	14.1	22.6		AMG6 (count20)	83.99	27.4	13.9
MGIN1R (count41)	694	713	703	18	14.2				MGIN1R (count41)	66.83	18	14.2		AMG7 (count25)	81.71	21.2	25.1
ddNR (count37)	704	724	714	22.6	10.9				ddNR (count37)	69.17	22.6	10.9		Ant1 (count232)	2.09	-0.9	14.5
MGIN1L (count35)	711	730	720	18	21.6				MGIN1L (count35)	70.43	18	21.6		Ant2 (count180)	13.91	10.7	1.1
MN1R (count32)	724	747	735	11.8	22.9				MN1R (count32)	73.55	11.8	22.9		Cor1 (count156)	17.57	8.2	12.1
MN1L (count26)	748	771	759	15.1	7.6				MN1L (count26)	78.59	15.1	7.6		Cor10 (count170)	15.77	7.1	26.6
MGIN3L (count24)	765	780	772	17.1	21.6				MGIN3L (count24)	81.53	17.1	21.6		Cor11 (count174)	15.05	6.2	25.8
AMG7 (count25)	767	779	773	21.2	25.1				AMG7 (count25)	81.71	21.2	25.1		Cor12 (count175)	15.05	5.5	7.8
MGIN2R (count23)	770	789	779	19.2	7.1				MGIN2R (count23)	83.03	19.2	7.1		Cor13 (count195)	11.45	0.9	19.9
MGIN2L (count22)	770	791	780	6.3	18				MGIN2L (count22)	83.27	6.3	18		Cor14 (count211)	7.79	2	31
MGIN3R (count21)	774	792	783	21.9	14.1				MGIN3R (count21)	83.87	21.9	14.1		Cor15 (count223)	4.61	-2.6	22.5
AMG5 (count19)	775	793	784	25.4	20.7				AMG5 (count19)	83.99	25.4	20.7		Cor16 (count153)	17.99	9	6.5
AMG6 (count20)	777	792	784	27.4	13.9				AMG6 (count20)	83.99	27.4	13.9		Cor2 (count157)	17.69	11.4	16
AMG4 (count16)	794	813	803	18	22.6				AMG4 (count16)	88.31	18	22.6		Cor3 (count172)	15.41	3.7	11.9
MN3L (count14)	799	818	808	12.6	23				MN3L (count14)	89.39	12.6	23		Cor4 (count166)	16.55	11.5	18.6
AMG3 (count13)	804	820	812	26.2	13.7				AMG3 (count13)	90.35	26.2	13.7		Cor5 (count191)	12.23	3.2	23.2
MN2L (count11)	801	834	817	4.6	20.2				MN2L (count11)	91.55	4.6	20.2		Cor6 (count154)	17.99	4	20.8
AMG2 (count12)	812	831	821	18.5	22.7				AMG2 (count12)	92.39	18.5	22.7		Cor7 (count194)	11.81	3.9	27.4
MN2R (count8)	811	841	826	18	6.9				MN2R (count8)	93.59	18	6.9		Cor8 (count173)	15.41	2.6	15.2
MN3R (count9)	823	841	832	21.6	8.1				MN3R (count9)	94.43	21.6	8.1		Cor9 (count158)	17.03	9	21.6
AMG1 (count6)	854	893	873	21.1	16.3				AMG1 (count6)	102.71	21.1	16.3		ddNL (count43)	63.23	14.1	22.6
MN4L (count2)	933	1025	979	8.9	20.9				MN4L (count2)	107.93	8.9	20.9		ddNR (count37)	69.17	22.6	10.9
ACIN1L (count253)	1140	1175	1155	12.4	19.2				ACIN1L (count253)	119.09	12.4	19.2		lens4 (count164)	16.07	23.5	-7.2
MN4R (count254)	1180	1200	1190	18.4	11.2				MN4R (count254)	123.83	18.4	11.2		lens5 (count160)	16.37	28.1	-2.9
MN5L (count258)	1291	1325	1305	12.9	20.4				MN5L (count258)	132.47	12.9	20.4		lens8 (count128)	21.83	29.5	-7.1
MN5R (count260)	1325	1376	1350.5	17.4	10.5				MN5R (count260)	135.17	17.4	10.5		MGIN1L (count35)	70.43	18	21.6
lens3 (count205)	121	181	151	27.4	-6.6				lens3 (count205)	9.11	27.4	-6.6		MGIN1R (count41)	66.83	18	14.2
vaccIN1 (count228)	49	76	63	37.4	-2.8				vaccIN1 (count228)	3.83	37.4	-2.8		MGIN2L (count22)	83.27	6.3	18
vaccIN1 (count220)	55	105	80	28	-6.1				vaccIN2 (count220)	5.15	28	-6.1		MGIN2R (count23)	83.03	19.2	7.1
pr15 (count217)	79	134	106	44.6	3.6				pr15 (count217)	6.41	44.6	3.6		MGIN3L (count24)	81.53	17.1	21.6
pra (count216)	90	137	113	38.3	-5.4				pra (count216)	6.83	38.3	-5.4		MGIN3R (count21)	83.87	21.9	14.1
trIN (count204)	99	181	140	48.4	9.7				trIN (count204)	8.45	48.4	9.7		MN1L (count26)	78.59	15.1	7.6
prb (count209)	112	168	140	32.5	-9.7				prb (count209)	8.45	32.5	-9.7		MN1R (count32)	73.55	11.8	22.9
pr13 (count201)	128	191	159	44.4	-3				pr13 (count201)	9.59	44.4	-3		MN2L (count11)	91.55	4.6	20.2
prc (count200)	136	191	163	34.2	-9				prc (count200)	9.83	34.2	-9		MN2R (count8)	93.59	18	6.9
prd (count192)	183	232	207	38.9	-8.1				prd (count192)	12.41	38.9	-8.1		MN3L (count14)	89.39	12.6	23
pre (count187)	184	234	209	29.7	-7.6				pre (count187)	12.53	29.7	-7.6		MN3R (count9)	94.43	21.6	8.1
pr23 (count183)	203	251	227	40.4	-5.3				pr23 (count183)	13.61	40.4	-5.3		MN4L (count2)	107.93	8.9	20.9
pr22 (count182)	210	255	232	46	3.7				pr22 (count182)	13.91	46	3.7		MN4R (count254)	123.83	18.4	11.2
pr14 (count179)	212	265	238	44.5	-2.8				pr14 (count179)	14.27	44.5	-2.8		MN5L (count258)	132.47	12.9	20.4
lens4 (count164)	240	296	268	23.5	-7.2				pr20 (count168)	15.89	46.4	7.4		MN5R (count260)	135.17	17.4	10.5
pr20 (count168)	240	291	265	46.4	7.4				lens4 (count164)	16.07	23.5	-7.2
lens5 (count160)	242	306	273	28.1	-2.9				prf (count167)	16.19	34.5	-8.9
prf (count167)	247	292	269	34.5	-8.9				lens5 (count160)	16.37	28.1	-2.9
prg (count161)	259	306	282	38.4	-7.8				prg (count161)	16.91	38.4	-7.8
pr17 (count155)	267	318	292	43.4	-5				pr17 (count155)	17.51	43.4	-5
pr18 (count144)	301	343	322	44.6	-2.6				pr18 (count144)	19.31	44.6	-2.6
pr21 (count138)	322	373	347	38.3	-5.2				pr21 (count138)	20.81	38.3	-5.2		pra (count216)	6.83	38.3	-5.4
pr5 (count137)	324	376	350	45.1	10.2				pr5 (count137)	20.99	45.1	10.2		prb (count209)	8.45	32.5	-9.7
pr1 (count136)	339	382	361	46.7	0.8				pr1 (count136)	21.71	46.7	0.8		prc (count200)	9.83	34.2	-9
pr4 (count131)	346	394	370	47.7	4.3				lens8 (count128)	21.83	29.5	-7.1		prd (count192)	12.41	38.9	-8.1
pr19 (count119)	361	417	390	41.7	-5.5				pr4 (count131)	22.25	47.7	4.3		pre (count187)	12.53	29.7	-7.6
pr2 (count102)	404	468	437	45.9	-6.4				pr19 (count119)	23.51	41.7	-5.5		prf (count167)	16.19	34.5	-8.9
pr3 (count101)	404	468	437	40.5	-3.6				pr2 (count102)	26.69	45.9	-6.4		prg (count161)	16.91	38.4	-7.8
pr8 (count98)	423	489	457	47.1	8.4				pr3 (count101)	26.69	40.5	-3.6		pr1 (count136)	21.71	46.7	0.8
pr9 (count97)	423	481	450	32.8	-1.8				pr9 (count97)	27.41	32.8	-1.8		pr10 (count90)	29.27	36.7	-0.5
pr10 (count90)	445	528	485	36.7	-0.5				pr8 (count98)	27.77	47.1	8.4		pr11 (count85)	31.19	40.9	1
pr7 (count91)	450	524	485	48.2	3.5				pr10 (count90)	29.27	36.7	-0.5		pr12 (count80)	32.87	41.1	3.7
pr6 (count89)	468	532	503	44.5	-1.3				pr7 (count91)	29.27	48.2	3.5		pr13 (count201)	9.59	44.4	-3
pr11 (count85)	494	547	514	40.9	1				pr6 (count89)	30.35	44.5	-1.3		pr14 (count179)	14.27	44.5	-2.8
pr16 (count83)	524	556	540	42.1	8.4				pr11 (count85)	31.19	40.9	1		pr15 (count217)	6.41	44.6	3.6
pr12 (count80)	534	561	547	41.1	3.7				pr16 (count83)	32.27	42.1	8.4		pr16 (count83)	32.27	42.1	8.4
lens8 (count128)	334	394	364	29.5	-7.1				pr12 (count80)	32.87	41.1	3.7		pr17 (count155)	17.51	43.4	-5
														pr18 (count144)	19.31	44.6	-2.6
Cor1 (count156)	271	316	293	8.2	12.1				Cor1 (count156)	17.57	8.2	12.1		pr19 (count119)	23.51	41.7	-5.5
Cor2 (count157)	273	318	295	11.4	16				Cor10 (count170)	15.77	7.1	26.6		pr2 (count102)	26.69	45.9	-6.4
Cor3 (count172)	231	283	257	3.7	11.9				Cor11 (count174)	15.05	6.2	25.8		pr20 (count168)	15.89	46.4	7.4
Cor4 (count166)	255	295	276	11.5	18.6				Cor12 (count175)	15.05	5.5	7.8		pr21 (count138)	20.81	38.3	-5.2
Cor5 (count191)	178	231	204	3.2	23.2				Cor13 (count195)	11.45	0.9	19.9		pr22 (count182)	13.91	46	3.7
Cor6 (count154)	278	323	300	4	20.8				Cor14 (count211)	7.79	2	31		pr23 (count183)	13.61	40.4	-5.3
Cor7 (count194)	170	224	197	3.9	27.4				Cor15 (count223)	4.61	-2.6	22.5		pr3 (count101)	26.69	40.5	-3.6
Cor8 (count173)	231	283	257	2.6	15.2				Cor16 (count153)	17.99	9	6.5		pr4 (count131)	22.25	47.7	4.3
Cor9 (count158)	262	307	284	9	21.6				Cor2 (count157)	17.69	11.4	16		pr5 (count137)	20.99	45.1	10.2
Cor10 (count170)	240	287	263	7.1	26.6				Cor3 (count172)	15.41	3.7	11.9		pr6 (count89)	30.35	44.5	-1.3
Cor11 (count174)	226	277	251	6.2	25.8				Cor4 (count166)	16.55	11.5	18.6		pr7 (count91)	29.27	48.2	3.5
Cor12 (count175)	225	277	251	5.5	7.8				Cor5 (count191)	12.23	3.2	23.2		pr8 (count98)	27.77	47.1	8.4
Cor13 (count195)	159	223	191	0.9	19.9				Cor6 (count154)	17.99	4	20.8		pr9 (count97)	27.41	32.8	-1.8
Cor14 (count211)	100	158	129	2	31				Cor7 (count194)	11.81	3.9	27.4		101	21.35	11.86	2.88
Cor15 (count223)	51	100	76	-2.6	22.5				Cor8 (count173)	15.41	2.6	15.2		110 (count129)	22.07	15.4	1.3
Cor16 (count153)	278	323	300	9	6.5				Cor9 (count158)	17.03	9	21.6		113 (count124)	22.79	23.7	-0.1
														114 (count125)	23.03	18.3	0.4
Ant1 (count232)	8	60	34	-0.9	14.5				Ant1 (count232)	2.09	-0.9	14.5		lens6 (count145)	19.01	17.7	-1.2
Ant2 (count180)	202	263	232	10.7	1.1				Ant2 (count180)	13.91	10.7	1.1		lens7 (count147)	19.01	12	0.5
														84 (count159)	17.27	14	-1.3
														trIN (count204)	8.45	48.4	9.7
														lens3 (count205)	9.11	27.4	-6.6
														vaccIN1 (count220)	5.15	28	-6.1
														vaccIN2 (count228)	3.83	37.4	-2.8
