# Supplementary material for: The CNS connectome of a tadpole larva of Ciona intestinalis (L.) highlights sidedness in the brain of a chordate sibling
Source: eLife. 2016 Dec 6;5:e16962. doi: 10.7554/eLife.16962 (PMC5140270; doi:10.7554/eLife.16962)
Supplement: Figure 4—source data 1. — Exclusions include synapses onto the basal lamina (bm), synapses onto ependymal cells (Ep), neuromuscular junctions (Mu), synapses onto no apparent postsynaptic neuron (space), and synapses observed in fewer than two sections (>1 section). For values excluding neuromuscular junctions the neuromuscular junction values and percentages are given. DOI: http://dx.doi.org/10.7554/eLife.16962.014 [file elife-16962-fig4-data1.xlsx]

## Sheet: Sheet1
	Total	% Reciprocal	% Polyad	Neuromuscular junctions
Of ALL synapses recorded Number of synapses:	8617	0.052	0.107
Of ALL without bm, Ep, Mu, space Number of synapses:	6661	0.067	0.138
>1 section without bm, Ep, but with Mu Number of synapses:	6083	0.054	0.114	Mu: 1170 (19.2%)
>1 section without bm, Ep, but with Mu Cumulative depth of contact (µm):	1559.7	0.057	0.089	Mu 435.364 (27.9%)
Of synapses >1 section without bm, Ep, space, or Mu Number of synapses:	4913	0.067	0.14
Without Mu Cumulative depth of contact (µm):	1124.4	0.078	0.123
