# Supplementary material for: The CNS connectome of a tadpole larva of Ciona intestinalis (L.) highlights sidedness in the brain of a chordate sibling
Source: eLife. 2016 Dec 6;5:e16962. doi: 10.7554/eLife.16962 (PMC5140270; doi:10.7554/eLife.16962)
Supplement: Figure 10—source data 1. — Values refer to the total number of synapses and their proportions of the whole population. DOI: http://dx.doi.org/10.7554/eLife.16962.029 [file elife-16962-fig10-data1.xlsx]

## Sheet: Sheet1
Relay Neuron	MGIN1		MGIN2		MGINs		MNs
	L	R	L	R	L	R	L	R
PR(L)	61	13	55	43	0.67	0.33	18
PR-COR(L)	34		69	7	0.94	0.06	9
ANT (L)	97	106	59	252	0.3	0.7		42
NonSensory	32	82		13	0.25	0.75	7	5
PR-AVG(R)		59		147	0	1	3	4
PR-PLAN(R)	26	130	136	54	0.47	0.53	7
ANT(R)	110	48	2		0.7	0.3	12
ANT-COR(R)	23	4	22	12	0.74	0.26		12
