# Supplementary material for: The CNS connectome of a tadpole larva of Ciona intestinalis (L.) highlights sidedness in the brain of a chordate sibling
Source: eLife. 2016 Dec 6;5:e16962. doi: 10.7554/eLife.16962 (PMC5140270; doi:10.7554/eLife.16962)
Supplement: Figure 16—source data 1. — DOI: http://dx.doi.org/10.7554/eLife.16962.040 [file elife-16962-fig16-data1.xlsx]

## Sheet: Sheet1
	pns1	pns10	pns11	pns12	pns13	pns14	pns2	pns3	pns4	pns5	pns6	pns7	pns9	ATEN1	ATEN2	ATEN3	ATEN4	pna	pnb	pnc	pnf	pnh	pnu	pnx	coronet1	coronet11	coronet12	coronet14	coronet16	coronet2	coronet3	coronet4	coronet6	coronet7	coronet8	coronet9	pr1	pr10	pr11	pr12	pr13	pr14	pr15	pr16	pr17	pr18	pr19	pr2	pr20
pns1					0.96			0.12	0.18	0.24			1.32
pns10	0.66		1.62	0.72	0.12			0.9	1.26		0.6	0.6	0.78
pns11		0.42		0.18				0.24	0.12		0.96	1.26	0.48
pns12	0.12	1.02	0.24		0.54			1.02	0.36
pns13	0.78							0.42	0.24		0.24		0.06				0.12
pns3	0.06	0.24	0.06	1.02	0.3				0.6			0.9
pns4	0.66			0.9				0.12				0.42
pns5						0.42
pns6			0.12			0.42
pns7	0.12	0.12	0.9	0.36				0.6	0.36		0.3		0.36
pns9		0.06	0.42			0.42					0.84	0.42
ATEN1	0.12															0.06
ATEN2														0.06			0.06
ATEN3
ATEN4	0.18													0.06
pna																			1.26		0.72	0.84
pnb																		1.2		1.26		0.24
pnc																			0.9		0.06
pnf																		1.2
pnh																		1.5	0.18			0.42	1.26
pnu																						0.18
pnw																							0.35	0.63
pnx
coronet1																													0.06	0.18	0.36	0.06			0.06
coronet10																										0.24
coronet11
coronet12																															0.24
coronet16																									0.42						0.12	0.12			0.06
coronet3																									0.06		0.3		0.06						0.06
coronet4																													0.06	0.3	0.06
coronet5																																			0.12
coronet6																																			0.12	0.18
coronet7																										0.18
coronet8																									0.18					0.18	0.24		0.06
coronet9																																	0.12
pr1																																							0.66				0.18		0.54				0.18
pr10																																								0.06							0.06
pr11																																						0.06					0.12		0.24		0.18
pr12																																						0.06					0.18
pr13																																									0.42		0.24				0.24
pr14																																											0.18
pr15																																					0.12		0.06	0.12	1.08	0.48			1.02				0.54
pr16
pr17																																							0.66				0.66			0.66	0.06	0.36	0.12
pr18																																							0.06								0.12		0.24
pr19																																					0.24		0.3									0.06	0.66
pr2																																						0.12								0.24
pr20																																						0.3						0.36			0.48	0.06	0.36
pr21																																					0.12		0.66					0.54			0.47		0.12
pr22																																					0.06				0.36			0.12		0.12	0.06
pr23																																						0.3			0.12		0.12	0.18	0.18		0.3		0.06
pr3																																						0.6		0.24	0.06					0.06		0.18
pr4																																											0.36		0.12
pr5																																												0.12
pr6																																					0.24							0.51			0.12
pr7																																						0.12		0.12		0.06							0.66
pr8																																					0.12									0.24	0.42
pr9																																					0.06							0.42
pra																																									0.06
prb																																							0.12				0.12		0.12
prc																																									0.12				0.06	0.18
prd																																													0.12
pre																																									0.225
prf																																							0.12								0.18	0.06
prg
lens6
101
110
114
107
Ant1
Ant2																																											0.12					0.06
4	0.36		0.3		0.48			0.24				0.12	0.18		0.6		0.9
6	0.66				0.36	0.18	0.48	0.36	0.12	0.06	0.72		0.42	0.18
20																	0.12
25
29			0.18	0.12		0.12								0.12			0.24
30				0.3	0.24				0.18		0.12		0.36		0.12		1.32																																0.06
61
160
162								0.06																																									0.06
163			0.36
164												0.12
177
vacIN1																																									0.3
trIN																																									0.18		0.12				0.06
1
2
15
23
38																												0.18						0.3
55
59
60
62
65									0.12
68									0.12
70																																						0.12					0.24
73
78																																							0.12
79
ukn
ukn2
3
13
17
18
19
21
22
24
33
40
41
42
43
44
46																	0.12
48
50																																																	0.06
85
88
16
138																																							0.06
90																														0.12													0.06
92																																						0.06						0.18
aaIN1
aaIN2																																						0.12			0.54							0.12
aaIN3																																													0.06
131
Em1		0.06		0.06				0.18	0.06			0.66		1.08		0.24	0.12
Em2	0.18		0.18						0.06
74																																																	0.12
94																																						0.12
108
116																																						0.42
123																																							0.24
124																																																	0.24
127																																									0.24								0.36
130
140																																					0.12						0.12				0.06
157			0.06																																		0.06												0.24
80																																					0.18
86
96
100																									0.06
121																																					0.06							0.3	0.18			0.3	0.12
126																																							0.24	0.12			0.27
105																													0.12											0.12
112																																				0.12		0.48							0.06
119																																0.18								0.12
120
134
135																																								0.12			0.06
142
143
147
152																																								0.24
153																												0.12																	0.06
159
161
103																0.12																													0.6			0.12	0.18
93
106
122
125
NeckNL
NeckNR
AMG1
AMG2																				0.12
AMG3
AMG4
AMG5			0.18															0.96	0.84	1.92	0.18
AMG6
AMG7
ddNL
ddNR
MGIN1L
MGIN1R
MGIN2L
MGIN2R
MGIN3L
MGIN3R
MN1L
MN1R
MN2L
MN2R
MN3L
MN3R
MN4L
MN4R
MN5L
MN5R
ACIN1L
ACIN2L
ACIN2R
PMGN1
PMGN2
midtail1
midtail2
midtail4
BTN1			0.06					0.06				0.06
BTN2	0.06		0.06	0.06
BTN3
BTN4
Total	3.96	1.92	4.74	3.72	3	1.56	0.48	4.32	3.78	0.3	3.78	4.56	3.96	1.5	0.72	0.42	3	4.86	3.18	3.3	0.96	1.68	1.61	0.63	0.72	0.42	0.3	0.3	0.3	0.78	1.02	0.36	0.18	0.3	0.42	0.3	1.38	2.88	3.3	1.26	3.705	0.54	3.15	2.73	3.36	1.5	2.81	1.32	4.38
[truncated: 167 more columns]
