# Supplementary material for: The CNS connectome of a tadpole larva of Ciona intestinalis (L.) highlights sidedness in the brain of a chordate sibling
Source: eLife. 2016 Dec 6;5:e16962. doi: 10.7554/eLife.16962 (PMC5140270; doi:10.7554/eLife.16962)
Supplement: Figure 16—source data 2. — DOI: http://dx.doi.org/10.7554/eLife.16962.041 [file elife-16962-fig16-data2.xlsx]

## Sheet: Sheet1
	pns1	pns10	pns11	pns12	pns3	pns4	pns7	ATEN1	ATEN2	ATEN3	ATEN4	pna	pnb	pnf	pnx	Cor1	Cor10	Cor16	Cor2	Cor3	Cor4	Cor8	Cor9	pr10	pr11	pr12	pr15	pr16	pr17	pr18	pr19	pr2	pr20	pr21	pr22	pr4	pr5	pr6	pr7	pr8	pr9	pra	prb	prc	prf	107	110	114	Ant1
pns10				0.3
pns11				0.12	0.12
pns12
pns3			0.12		0.24
pns4
pns7
ATEN1									0.12	0.36
ATEN3								0.18			0.12
ATEN4											0.3
pna													0.78	0.3
pnb
pnc
pnf
pnh													0.3
pnw															0.14
Cor1																			0.18			0.12
Cor10
Cor11																	0.18
Cor12																		0.12
Cor16
Cor2																					0.18
Cor3																		0.12
Cor4																							0.12
Cor8
pr1
pr10																										0.12
pr13
pr15																																						0.42
pr19
pr2
pr20																											0.18
pr21
pr23
pr3
pr4
pr7
pr8
pr9																									0.18			0.12
pra
prb
prc																																																	0.18
prd																																											0.12
pre
prf
prg																																		0.12
84
101
107
113
lens7
Ant1																											0.12						0.18																0.48
Ant2																															0.18
4
6
20
29
30
61
160	0.12
162
163
164
169
170
172
177
vacIN1
trIN																										0.48	0.18				0.12
2
15
38
55
59
62
68
70
73
78
79
ukn
ukn2
3
17
18
21
22
24
42
43
85
88
16
BPN1																																														0.18
BPN2
aaIN1
aaIN2																																														0.12
aaIN3
Em1
Em2
74
94
108																															0.12
116
123																																								0.12
124
127
130
140
157
80
86																								0.12																						0.12
96
100
121
125
126
105
112
119
120
134
135
142
143
147
152
153
161
93
103
106
122
166
AMG1
AMG2
AMG3
AMG4
AMG5												0.48	0.12
AMG6					0.12																						0.12
AMG7
ddNL
ddNR
MGIN1L
MGIN1R
MGIN2L
MGIN2R
MGIN3L
MGIN3R
MN1L
MN1R
MN2L
MN2R
MN3L
MN3R
MN4L
MN4R
MN5L
ACIN2L
PMGN1
midtail1
midtail3
BTN1
BTN2
BTN3
BTN4
44																																														0.18
82																																														0.18
118
137
138
149
155
Grand Total	0.12		0.24	0.42	0.6	0.18	0.12	0.18	0.12	0.36	0.42	0.54	1.2	0.3	0.14		0.18	0.36	0.36	0.12	0.18	0.12	0.12	0.42	0.36	0.78	0.9	0.24	0.12		0.54	0.12	0.3	0.24				0.42	0.12	0.3	0.24		0.24	0.12		0.9	0.12		0.66
[truncated: 124 more columns]
